# Supplementary material for: ﻿A new species of Passaloecus Shuckard (Hymenoptera, Crabronidae) from China, with a key to Oriental species
Source: Zookeys. 2023 Oct 10;1181:299–309. doi: 10.3897/zookeys.1181.108543 (PMC10582720; doi:10.3897/zookeys.1181.108543)
Supplement: XML Treatment for Passaloecus [file zookeys.1181.108543-treatment1.xml]

<!DOCTYPE tp:taxon-treatment
  PUBLIC "-//TaxonX//DTD Taxonomic Treatment Publishing DTD v0 20100105//EN" "tax-treatment-NSO.dtd">
<tp:taxon-treatment xmlns:tp="http://www.plazi.org/taxpub"><tp:treatment-meta><kwd-group><label>Taxon classification</label><kwd>
              <named-content content-type="kingdom">Animalia</named-content>
            </kwd><kwd>
              <named-content content-type="order">Hymenoptera</named-content>
            </kwd><kwd>
              <named-content content-type="family">Crabronidae</named-content>
            </kwd></kwd-group><mixed-citation publication-type="journal"><person-group><name><surname>Bashir</surname><given-names>Nawaz Haider</given-names></name><name><surname>Li</surname><given-names>Wenbo</given-names></name><name><surname>Liu</surname><given-names>Zhuocheng</given-names></name><name><surname>Xia</surname><given-names>Tiyuan</given-names></name><name><surname>Chen</surname><given-names>Huanhuan</given-names></name></person-group><article-title>﻿A new species of <italic><tp:taxon-name><tp:taxon-name-part taxon-name-part-type="genus" reg="Passaloecus">Passaloecus</tp:taxon-name-part></tp:taxon-name></italic> Shuckard (<tp:taxon-name><tp:taxon-name-part taxon-name-part-type="order">Hymenoptera</tp:taxon-name-part></tp:taxon-name>, <tp:taxon-name><tp:taxon-name-part taxon-name-part-type="family">Crabronidae</tp:taxon-name-part></tp:taxon-name>) from China, with a key to Oriental species</article-title><source>Zookeys</source><day>10</day><month>10</month><year>2023</year><volume>1181</volume><fpage>299</fpage><lpage>309</lpage><pub-id pub-id-type="doi">10.3897/zookeys.1181.108543</pub-id></mixed-citation></tp:treatment-meta><tp:nomenclature><label>﻿Genus</label><tp:taxon-name>
            <object-id xmlns:xlink="http://www.w3.org/1999/xlink" content-type="arpha" xlink:type="simple">A4324126-E008-5CD9-B9E0-A7BC63D9FB23</object-id>
            <tp:taxon-name-part taxon-name-part-type="genus" reg="Passaloecus">Passaloecus</tp:taxon-name-part>
          </tp:taxon-name><tp:taxon-authority>Shuckard, 1837</tp:taxon-authority></tp:nomenclature><tp:treatment-sec sec-type="type species" id="SECID0EIPAC"><title>Type species.</title><p><italic><tp:taxon-name><tp:taxon-name-part taxon-name-part-type="genus" reg="Pemphredon">Pemphredon</tp:taxon-name-part><tp:taxon-name-part taxon-name-part-type="species" reg="insignis">insignis</tp:taxon-name-part></tp:taxon-name></italic> Vander Linden, 1829.</p></tp:treatment-sec></tp:taxon-treatment>
