# Supplementary material for: ﻿A new species of Passaloecus Shuckard (Hymenoptera, Crabronidae) from China, with a key to Oriental species
Source: Zookeys. 2023 Oct 10;1181:299–309. doi: 10.3897/zookeys.1181.108543 (PMC10582720; doi:10.3897/zookeys.1181.108543)
Supplement: XML Treatment for Passaloecus birugatus [file zookeys.1181.108543-treatment2.xml]

<!DOCTYPE tp:taxon-treatment
  PUBLIC "-//TaxonX//DTD Taxonomic Treatment Publishing DTD v0 20100105//EN" "tax-treatment-NSO.dtd">
<tp:taxon-treatment xmlns:tp="http://www.plazi.org/taxpub"><tp:treatment-meta><kwd-group><label>Taxon classification</label><kwd>
              <named-content content-type="kingdom">Animalia</named-content>
            </kwd><kwd>
              <named-content content-type="order">Hymenoptera</named-content>
            </kwd><kwd>
              <named-content content-type="family">Crabronidae</named-content>
            </kwd></kwd-group><mixed-citation publication-type="journal"><person-group><name><surname>Bashir</surname><given-names>Nawaz Haider</given-names></name><name><surname>Li</surname><given-names>Wenbo</given-names></name><name><surname>Liu</surname><given-names>Zhuocheng</given-names></name><name><surname>Xia</surname><given-names>Tiyuan</given-names></name><name><surname>Chen</surname><given-names>Huanhuan</given-names></name></person-group><article-title>﻿A new species of <italic><tp:taxon-name><tp:taxon-name-part taxon-name-part-type="genus" reg="Passaloecus">Passaloecus</tp:taxon-name-part></tp:taxon-name></italic> Shuckard (<tp:taxon-name><tp:taxon-name-part taxon-name-part-type="order">Hymenoptera</tp:taxon-name-part></tp:taxon-name>, <tp:taxon-name><tp:taxon-name-part taxon-name-part-type="family">Crabronidae</tp:taxon-name-part></tp:taxon-name>) from China, with a key to Oriental species</article-title><source>Zookeys</source><day>10</day><month>10</month><year>2023</year><volume>1181</volume><fpage>299</fpage><lpage>309</lpage><pub-id pub-id-type="doi">10.3897/zookeys.1181.108543</pub-id></mixed-citation></tp:treatment-meta><tp:nomenclature><label>﻿</label><tp:taxon-name>
            <object-id xmlns:xlink="http://www.w3.org/1999/xlink" content-type="arpha" xlink:type="simple">BA2BFEA4-631C-532B-B929-6C30E3EAFC13</object-id>
            <tp:taxon-name-part taxon-name-part-type="genus" reg="Passaloecus">Passaloecus</tp:taxon-name-part>
            <tp:taxon-name-part taxon-name-part-type="species" reg="birugatus">birugatus</tp:taxon-name-part>
            <object-id xmlns:xlink="http://www.w3.org/1999/xlink" content-type="zoobank" xlink:type="simple">https://zoobank.orgE802C056-6BD1-454C-B9F9-81C1D4BA729F</object-id>
          </tp:taxon-name><tp:taxon-authority>Bashir &amp; Chen</tp:taxon-authority><tp:taxon-status xmlns:xlink="http://www.w3.org/1999/xlink" xlink:type="simple">sp. nov.</tp:taxon-status><xref ref-type="fig" rid="F3">Figs 19–30</xref><xref ref-type="fig" rid="F4">, 31–32</xref></tp:nomenclature><tp:treatment-sec sec-type="type material" id="SECID0ET3AE"><title>Type materials.</title><p><bold><italic>Holotype</italic>: China</bold> ♀; Yunnan, Shangri-La city, Shangri-La Alpine Garden; <named-content xmlns:xlink="http://www.w3.org/1999/xlink" content-type="dwc:verbatimCoordinates" xlink:type="simple"><named-content content-type="geo-json" specific-use="{&#34;type&#34;:&#34;Point&#34;,&#34;coordinates&#34;:[100.066667,28.500000]}" id="NCID0EB4AE" xlink:type="simple">27°90'N, 99°64'E</named-content></named-content>; 8.VI.2020, 3269 m elev.; No. 202051101; coll. Huanhuan Chen. <bold><italic>Paratypes</italic></bold>: 1♀, same data as for holotype, except No. 202051103; 2♀♀, same data as for holotype, except 15.VII.2021, No. 20214001, 20214002; 1♂, same data as for holotype, except No. 202051102. Specimens are deposited in the Insect Collection of Qujing Normal University, Qujing, Yunnan Province, China.</p></tp:treatment-sec><tp:treatment-sec sec-type="diagnosis" id="SECID0EJ4AE"><title>Diagnosis.</title><p>The new species can be easily separated from the similar species <italic><tp:taxon-name><tp:taxon-name-part taxon-name-part-type="genus" reg="Passaloecus">P.</tp:taxon-name-part><tp:taxon-name-part taxon-name-part-type="species" reg="frontirugatus">frontirugatus</tp:taxon-name-part></tp:taxon-name></italic> by the following (characters of <italic><tp:taxon-name><tp:taxon-name-part taxon-name-part-type="genus" reg="Passaloecus">P.</tp:taxon-name-part><tp:taxon-name-part taxon-name-part-type="species" reg="frontirugatus">frontirugatus</tp:taxon-name-part></tp:taxon-name></italic> in brackets): ocellar triangle and vertex behind ocelli finely and sparsely punctate (ocellar triangle and vertex behind ocelli with midsize punctures, close to each other); anterior carina of pronotal collar lacking (strong anterior carina present); notauli distinctly impressed (notauli slightly impressed); mesopleuron posteriorly without longitudinal rugae (mesopleuron posteriorly with short, sparse, longitudinal rugae); petiole distinctly longer than wide (petiole distinctly shorter than wide). The male can be distinguished from the closely related Oriental species <italic><tp:taxon-name><tp:taxon-name-part taxon-name-part-type="genus" reg="Passaloecus">P.</tp:taxon-name-part><tp:taxon-name-part taxon-name-part-type="species" reg="petiolatus">petiolatus</tp:taxon-name-part></tp:taxon-name></italic> by a distinct interantennal tubercle; flagellomeres III–IX beneath with narrow, long tyloids; admedian line and notauli distinct; scutellum finely punctate; and patterns of propodeum rugae.</p><fig id="F1" position="float" orientation="portrait"><object-id xmlns:xlink="http://www.w3.org/1999/xlink" content-type="doi" xlink:type="simple">10.3897/zookeys.1181.108543.figures1-9</object-id><object-id xmlns:xlink="http://www.w3.org/1999/xlink" content-type="arpha" xlink:type="simple">62E90FCF-292A-5B70-A1BE-4E1F5C6A37CD</object-id><label>Figures 1–9.</label><caption><p>Genus <italic><tp:taxon-name><tp:taxon-name-part taxon-name-part-type="genus" reg="Passaloecus">Passaloecus</tp:taxon-name-part></tp:taxon-name></italic><bold>1</bold> female metasoma, dorsal view <bold>2</bold> female antenna <bold>3</bold> male metasoma, dorsal view <bold>4</bold> male antenna <bold>5, 6</bold> mandible <bold>7, 8</bold> petiole, dorsal view <bold>9</bold> gastral tergum VI, dorsal view.</p></caption><graphic xmlns:xlink="http://www.w3.org/1999/xlink" xlink:href="zookeys-1181-299_article-108543__-g001.jpg" position="float" orientation="portrait" xlink:type="simple" id="oo_919122.jpg"><uri content-type="original_file" xlink:type="simple">https://binary.pensoft.net/fig/919122</uri></graphic></fig><fig id="F2" position="float" orientation="portrait"><object-id xmlns:xlink="http://www.w3.org/1999/xlink" content-type="doi" xlink:type="simple">10.3897/zookeys.1181.108543.figures10-18</object-id><object-id xmlns:xlink="http://www.w3.org/1999/xlink" content-type="arpha" xlink:type="simple">D780BB78-168C-558A-B023-AFF9E485CB9F</object-id><label>Figures 10–18.</label><caption><p>Genus <italic><tp:taxon-name><tp:taxon-name-part taxon-name-part-type="genus" reg="Passaloecus">Passaloecus</tp:taxon-name-part></tp:taxon-name></italic><bold>10–12</bold> thorax, dorsal view <bold>13–15</bold> clypeus, frontal view <bold>16–18</bold> mesopleuron.</p></caption><graphic xmlns:xlink="http://www.w3.org/1999/xlink" xlink:href="zookeys-1181-299_article-108543__-g002.jpg" position="float" orientation="portrait" xlink:type="simple" id="oo_919123.jpg"><uri content-type="original_file" xlink:type="simple">https://binary.pensoft.net/fig/919123</uri></graphic></fig></tp:treatment-sec><tp:treatment-sec sec-type="description" id="SECID0ENAAG"><title>Description.</title><p><bold>Female</bold> (Figs <xref ref-type="fig" rid="F3">19–27</xref>, <xref ref-type="fig" rid="F4">31</xref>), body length 6.5 [6.2–6.6] mm.</p><p><bold><italic>Colour pattern</italic></bold>: body black except the following: labrum, tegula and mandible apically reddish brown, remaining mandible ivory to yellowish [yellow]; palpi ivory [yellow]; scape ivory beneath, black above; pronotal lobe creamy white; forewing veins dark brown and hindwing veins light brown; tibiae and tarsi reddish brown to fulvous, remaining legs black; clypeal setae silvery (Fig. <xref ref-type="fig" rid="F4">31</xref>).</p><p><bold><italic>Head</italic></bold>: mandible bidentate apically (Figs <xref ref-type="fig" rid="F3">19</xref>, <xref ref-type="fig" rid="F3">20</xref>); labrum constricted subapically and slightly wider than clypeal free margin (Fig. <xref ref-type="fig" rid="F3">19</xref>); clypeus somewhat convex medially (Fig. <xref ref-type="fig" rid="F3">20</xref>); clypeal free margin produced medially, slightly convex (Fig. <xref ref-type="fig" rid="F3">20</xref>); clypeal setae 0.2–0.3 mm long, sparse (Fig. <xref ref-type="fig" rid="F3">20</xref>); upper and median frons densely (punctures 1–2× diameters apart), finely punctate, coarsely coriaceous; inter-antennal tubercle distinct and short, frontal median area slightly impressed; lower frons coarsely coriaceous (Fig. <xref ref-type="fig" rid="F3">20</xref>); ocellar triangle finely, sparsely punctate (punctures 3–4× diameters apart), slightly coriaceous, slightly convex (Fig. <xref ref-type="fig" rid="F3">21</xref>); vertex behind ocelli with slender, sparse, transverse striations, strongly coriaceous, finely, sparsely punctate (Fig. <xref ref-type="fig" rid="F3">21</xref>); upper gena coarsely coriaceous with fine punctures 1–2× diameters apart (Fig. <xref ref-type="fig" rid="F3">22</xref>); lower gena slightly coriaceous, finely, sparsely punctate; occipital carina single, without crenulation (Fig. <xref ref-type="fig" rid="F3">21</xref>); <abbrev xmlns:xlink="http://www.w3.org/1999/xlink" xlink:title="Head length in front view, the distance from the clypeal margin to the vertex, medially" id="ABBRID0E2CAG" xlink:type="simple">HLF</abbrev>: <abbrev xmlns:xlink="http://www.w3.org/1999/xlink" xlink:title="Head width, dorsally" id="ABBRID0E6CAG" xlink:type="simple">HW</abbrev>: <abbrev xmlns:xlink="http://www.w3.org/1999/xlink" xlink:title="Head length in dorsal view, the distance from occipital margin to frons, medially" id="ABBRID0EDDAG" xlink:type="simple">HLD</abbrev> = 65: 84: 50; <abbrev xmlns:xlink="http://www.w3.org/1999/xlink" xlink:title="Eye length in lateral view, maximum" id="ABBRID0EHDAG" xlink:type="simple">ELL</abbrev>: <abbrev xmlns:xlink="http://www.w3.org/1999/xlink" xlink:title="Eye width lateral view, maximum" id="ABBRID0ELDAG" xlink:type="simple">EWL</abbrev>: <abbrev xmlns:xlink="http://www.w3.org/1999/xlink" xlink:title="Gena width in lateral view, maximum" id="ABBRID0EPDAG" xlink:type="simple">GWL</abbrev>: <abbrev xmlns:xlink="http://www.w3.org/1999/xlink" xlink:title="Eye width in front view, maximum" id="ABBRID0ETDAG" xlink:type="simple">EWF</abbrev> = 58: 25: 30: 17; <abbrev xmlns:xlink="http://www.w3.org/1999/xlink" xlink:title="Width of antennal socket, frontal view" id="ABBRID0EXDAG" xlink:type="simple">WAS</abbrev>: <abbrev xmlns:xlink="http://www.w3.org/1999/xlink" xlink:title="Distance from inner eye margin to antennal socket, frontal view" id="ABBRID0E2DAG" xlink:type="simple">AOD</abbrev>: <abbrev xmlns:xlink="http://www.w3.org/1999/xlink" xlink:title="Distance between antennal sockets, frontal view" id="ABBRID0E6DAG" xlink:type="simple">IAD</abbrev> = 8: 11: 10; <abbrev xmlns:xlink="http://www.w3.org/1999/xlink" xlink:title="Distance between inner eye margins at base of vertex, dorsally" id="ABBRID0EDEAG" xlink:type="simple">EDU</abbrev>: <abbrev xmlns:xlink="http://www.w3.org/1999/xlink" xlink:title="Distance between inner eye margins at base of clypeus, frontal view" id="ABBRID0EHEAG" xlink:type="simple">EDL</abbrev> = 52: 50; <abbrev xmlns:xlink="http://www.w3.org/1999/xlink" xlink:title="Postocellar distance, distance between inner margins of hind ocelli, dorsally" id="ABBRID0ELEAG" xlink:type="simple">PD</abbrev>: <abbrev xmlns:xlink="http://www.w3.org/1999/xlink" xlink:title="Ocellocular distance, distance between inner orbit and outer margin of hind ocellus, dorsally" id="ABBRID0EPEAG" xlink:type="simple">OD</abbrev>: <abbrev xmlns:xlink="http://www.w3.org/1999/xlink" xlink:title="Ocello-occipital distance, distance between occipital margin and posterior margin of hind ocellus, dorsally" id="ABBRID0ETEAG" xlink:type="simple">OOD</abbrev> = 11: 15: 22; <abbrev xmlns:xlink="http://www.w3.org/1999/xlink" xlink:title="Scape length" id="ABBRID0EXEAG" xlink:type="simple">SL</abbrev>: <abbrev xmlns:xlink="http://www.w3.org/1999/xlink" xlink:title="Pedicel length" id="ABBRID0E2EAG" xlink:type="simple">PL</abbrev>: <abbrev xmlns:xlink="http://www.w3.org/1999/xlink" xlink:title="Length of flagellomere I" id="ABBRID0E6EAG" xlink:type="simple">LFI</abbrev>: <abbrev xmlns:xlink="http://www.w3.org/1999/xlink" xlink:title="Length of flagellomere II" id="ABBRID0EDFAG" xlink:type="simple">LFII</abbrev>: <abbrev xmlns:xlink="http://www.w3.org/1999/xlink" xlink:title="Width of flagellomere I" id="ABBRID0EHFAG" xlink:type="simple">WFI</abbrev>: <abbrev xmlns:xlink="http://www.w3.org/1999/xlink" xlink:title="Width of flagellomere II" id="ABBRID0ELFAG" xlink:type="simple">WFII</abbrev> = 25: 10: 8: 9: 6: 6.</p><fig id="F3" position="float" orientation="portrait"><object-id xmlns:xlink="http://www.w3.org/1999/xlink" content-type="doi" xlink:type="simple">10.3897/zookeys.1181.108543.figures19-30</object-id><object-id xmlns:xlink="http://www.w3.org/1999/xlink" content-type="arpha" xlink:type="simple">81EC299A-5ECF-5B45-9084-6BD9AD95D538</object-id><label>Figures 19–30.</label><caption><p><italic><tp:taxon-name><tp:taxon-name-part taxon-name-part-type="genus" reg="Passaloecus">Passaloecus</tp:taxon-name-part><tp:taxon-name-part taxon-name-part-type="species" reg="birugatus">birugatus</tp:taxon-name-part></tp:taxon-name></italic> sp. nov. <bold>19</bold> clypeus, frontal view <bold>20, 28</bold> head, frontal view <bold>21</bold> head, dorsal view <bold>22</bold> head, lateral view <bold>23</bold> thorax, dorsal view <bold>24</bold> thorax, lateral view <bold>25</bold> petiole, dorsal view <bold>26</bold> petiole, lateral view <bold>27, 30</bold> metasoma, lateral view <bold>29</bold> antenna, dorsal view (Figs <xref ref-type="fig" rid="F3">19–27</xref> female, 28–30 male). Scale bars: 400 µm.</p></caption><graphic xmlns:xlink="http://www.w3.org/1999/xlink" xlink:href="zookeys-1181-299_article-108543__-g003.jpg" position="float" orientation="portrait" xlink:type="simple" id="oo_919124.jpg"><uri content-type="original_file" xlink:type="simple">https://binary.pensoft.net/fig/919124</uri></graphic></fig><fig id="F4" position="float" orientation="portrait"><object-id xmlns:xlink="http://www.w3.org/1999/xlink" content-type="doi" xlink:type="simple">10.3897/zookeys.1181.108543.figures31-32</object-id><object-id xmlns:xlink="http://www.w3.org/1999/xlink" content-type="arpha" xlink:type="simple">B6A55885-0055-5364-B678-FCDBB60156E3</object-id><label>Figures 31–32.</label><caption><p><italic><tp:taxon-name><tp:taxon-name-part taxon-name-part-type="genus" reg="Passaloecus">Passaloecus</tp:taxon-name-part><tp:taxon-name-part taxon-name-part-type="species" reg="birugatus">birugatus</tp:taxon-name-part></tp:taxon-name></italic> sp. nov. <bold>31</bold> female, lateral view <bold>32</bold> male, lateral view. Scale bars: 1000 µm.</p></caption><graphic xmlns:xlink="http://www.w3.org/1999/xlink" xlink:href="zookeys-1181-299_article-108543__-g004.jpg" position="float" orientation="portrait" xlink:type="simple" id="oo_919125.jpg"><uri content-type="original_file" xlink:type="simple">https://binary.pensoft.net/fig/919125</uri></graphic></fig><p><bold><italic>Mesosoma</italic></bold>: pronotal collar anterior transverse carina lacking, antero-lateral corners slightly produced (Fig. <xref ref-type="fig" rid="F3">23</xref>), anterior slope of scutum vertical and high (Fig. <xref ref-type="fig" rid="F3">24</xref>); scutum with fine to midsize, dense punctures (punctures 0–2 diameters apart), coarsely coriaceous, scutal patches absent (Fig. <xref ref-type="fig" rid="F3">23</xref>); admedian line distinct, more than 1/3 of scutum length; notauli distinctly impressed, extending to 1/4 of scutum length, slightly shorter than admedian line; parapsidal line long (300 µm), distinct (Fig. <xref ref-type="fig" rid="F3">23</xref>); scutellum shiny, with fine, dense punctures (punctures 0–1 diameters apart); metanotum finely punctate (punctures 1–2 diameters apart); mesopleuron slightly coriaceous, with fine, sparse punctures, posteriorly without longitudinal rugae; scrobal sulcus weakly impressed, forming a thin line, as long as third hindtarsomere length (Fig. <xref ref-type="fig" rid="F3">24</xref>); omaulus absent; episternal sulcus and hypersternaulus distinctly crenate (Fig. <xref ref-type="fig" rid="F3">24</xref>); metapleuron shiny; propodeal enclosure ecarinate, not delimited laterally, with two strong, longitudinal rugae and irregular, strong, oblique transverse rugae medially (Fig. <xref ref-type="fig" rid="F3">23</xref>); posterior surface with irregular, dense, slender, transverse rugae; lateral surface with oblique, slender, dense, longitudinal striations anterodorsally, without rugae below (flat area), with sparse, weak, longitudinal rugae posteriorly (Fig. <xref ref-type="fig" rid="F3">24</xref>).</p><p><bold><italic>Metasoma</italic></bold>: petiole longer than wide (Figs <xref ref-type="fig" rid="F3">25</xref>, <xref ref-type="fig" rid="F3">26</xref>); gaster finely, sparsely punctate, slightly coriaceous, dull (Fig. <xref ref-type="fig" rid="F3">27</xref>); sternum I in anterior half with slender, longitudinal keel (Fig. <xref ref-type="fig" rid="F3">26</xref>); sternum II slightly impressed basally; gaster not constricted between segments I and II; pygidial plate lacking; <abbrev xmlns:xlink="http://www.w3.org/1999/xlink" xlink:title="Petiole length laterally, maximum" id="ABBRID0EZJAG" xlink:type="simple">PLL</abbrev>: <abbrev xmlns:xlink="http://www.w3.org/1999/xlink" xlink:title="Petiole width dorsally, medially" id="ABBRID0E4JAG" xlink:type="simple">PWD</abbrev>: <abbrev xmlns:xlink="http://www.w3.org/1999/xlink" xlink:title="Length of metasomal tergum I, dorsally, maximum" id="ABBRID0EBKAG" xlink:type="simple">LMTI</abbrev>: <abbrev xmlns:xlink="http://www.w3.org/1999/xlink" xlink:title="Width of metasomal tergum I, dorsally, maximum" id="ABBRID0EFKAG" xlink:type="simple">WMTI</abbrev> = 25: 10: 60: 42.</p><p><bold>Male</bold> (Figs <xref ref-type="fig" rid="F3">28–30</xref>, <xref ref-type="fig" rid="F4">32</xref>): same as female, except body length 5.9 mm; labrum not constricted subapically; setae on clypeus dense (Fig. <xref ref-type="fig" rid="F3">28</xref>); clypeal free margin truncate (Fig. <xref ref-type="fig" rid="F3">28</xref>); frons with midsize punctures (punctures 0–1 diameters apart); flagellomeres III–IX beneath with narrow, long tyloids, distal part of flagellomeres V–VIII curved beneath (Fig. <xref ref-type="fig" rid="F3">29</xref>); propodeal enclosure with five strong longitudinal rugae medially and laterally; sternum I without longitudinal keel medially; basal 1/5 of scape beneath ivory, remainder black (Fig. <xref ref-type="fig" rid="F3">28</xref>); <abbrev xmlns:xlink="http://www.w3.org/1999/xlink" xlink:title="Head length in front view, the distance from the clypeal margin to the vertex, medially" id="ABBRID0EFLAG" xlink:type="simple">HLF</abbrev>: <abbrev xmlns:xlink="http://www.w3.org/1999/xlink" xlink:title="Head width, dorsally" id="ABBRID0EJLAG" xlink:type="simple">HW</abbrev>: <abbrev xmlns:xlink="http://www.w3.org/1999/xlink" xlink:title="Head length in dorsal view, the distance from occipital margin to frons, medially" id="ABBRID0ENLAG" xlink:type="simple">HLD</abbrev> = 57: 73: 40; <abbrev xmlns:xlink="http://www.w3.org/1999/xlink" xlink:title="Eye length in lateral view, maximum" id="ABBRID0ERLAG" xlink:type="simple">ELL</abbrev>: <abbrev xmlns:xlink="http://www.w3.org/1999/xlink" xlink:title="Eye width lateral view, maximum" id="ABBRID0EVLAG" xlink:type="simple">EWL</abbrev>: <abbrev xmlns:xlink="http://www.w3.org/1999/xlink" xlink:title="Gena width in lateral view, maximum" id="ABBRID0EZLAG" xlink:type="simple">GWL</abbrev>: <abbrev xmlns:xlink="http://www.w3.org/1999/xlink" xlink:title="Eye width in front view, maximum" id="ABBRID0E4LAG" xlink:type="simple">EWF</abbrev> = 49: 24: 21: 17; <abbrev xmlns:xlink="http://www.w3.org/1999/xlink" xlink:title="Width of antennal socket, frontal view" id="ABBRID0EBMAG" xlink:type="simple">WAS</abbrev>: <abbrev xmlns:xlink="http://www.w3.org/1999/xlink" xlink:title="Distance from inner eye margin to antennal socket, frontal view" id="ABBRID0EFMAG" xlink:type="simple">AOD</abbrev>: <abbrev xmlns:xlink="http://www.w3.org/1999/xlink" xlink:title="Distance between antennal sockets, frontal view" id="ABBRID0EJMAG" xlink:type="simple">IAD</abbrev> = 8: 7: 9; <abbrev xmlns:xlink="http://www.w3.org/1999/xlink" xlink:title="Distance between inner eye margins at base of vertex, dorsally" id="ABBRID0ENMAG" xlink:type="simple">EDU</abbrev>: <abbrev xmlns:xlink="http://www.w3.org/1999/xlink" xlink:title="Distance between inner eye margins at base of clypeus, frontal view" id="ABBRID0ERMAG" xlink:type="simple">EDL</abbrev> = 48: 38; <abbrev xmlns:xlink="http://www.w3.org/1999/xlink" xlink:title="Postocellar distance, distance between inner margins of hind ocelli, dorsally" id="ABBRID0EVMAG" xlink:type="simple">PD</abbrev>: <abbrev xmlns:xlink="http://www.w3.org/1999/xlink" xlink:title="Ocellocular distance, distance between inner orbit and outer margin of hind ocellus, dorsally" id="ABBRID0EZMAG" xlink:type="simple">OD</abbrev>: <abbrev xmlns:xlink="http://www.w3.org/1999/xlink" xlink:title="Ocello-occipital distance, distance between occipital margin and posterior margin of hind ocellus, dorsally" id="ABBRID0E4MAG" xlink:type="simple">OOD</abbrev> = 8: 13: 16; <abbrev xmlns:xlink="http://www.w3.org/1999/xlink" xlink:title="Scape length" id="ABBRID0EBNAG" xlink:type="simple">SL</abbrev>: <abbrev xmlns:xlink="http://www.w3.org/1999/xlink" xlink:title="Pedicel length" id="ABBRID0EFNAG" xlink:type="simple">PL</abbrev>: <abbrev xmlns:xlink="http://www.w3.org/1999/xlink" xlink:title="Length of flagellomere I" id="ABBRID0EJNAG" xlink:type="simple">LFI</abbrev>: <abbrev xmlns:xlink="http://www.w3.org/1999/xlink" xlink:title="Length of flagellomere II" id="ABBRID0ENNAG" xlink:type="simple">LFII</abbrev>: <abbrev xmlns:xlink="http://www.w3.org/1999/xlink" xlink:title="Width of flagellomere I" id="ABBRID0ERNAG" xlink:type="simple">WFI</abbrev>: <abbrev xmlns:xlink="http://www.w3.org/1999/xlink" xlink:title="Width of flagellomere II" id="ABBRID0EVNAG" xlink:type="simple">WFII</abbrev> = 17: 8: 9: 8: 6: 6; <abbrev xmlns:xlink="http://www.w3.org/1999/xlink" xlink:title="Petiole length laterally, maximum" id="ABBRID0EZNAG" xlink:type="simple">PLL</abbrev>: <abbrev xmlns:xlink="http://www.w3.org/1999/xlink" xlink:title="Petiole width dorsally, medially" id="ABBRID0E4NAG" xlink:type="simple">PWD</abbrev>: <abbrev xmlns:xlink="http://www.w3.org/1999/xlink" xlink:title="Length of metasomal tergum I, dorsally, maximum" id="ABBRID0EBOAG" xlink:type="simple">LMTI</abbrev>: <abbrev xmlns:xlink="http://www.w3.org/1999/xlink" xlink:title="Width of metasomal tergum I, dorsally, maximum" id="ABBRID0EFOAG" xlink:type="simple">WMTI</abbrev> = 23: 10: 60: 37.</p></tp:treatment-sec><tp:treatment-sec sec-type="distribution" id="SECID0EJOAG"><title>Distribution.</title><p>China (Yunnan).</p></tp:treatment-sec><tp:treatment-sec sec-type="etymology" id="SECID0EOOAG"><title>Etymology.</title><p>The name <italic><tp:taxon-name><tp:taxon-name-part taxon-name-part-type="genus" reg="Passaloecus"/><tp:taxon-name-part taxon-name-part-type="species" reg="birugatus">birugatus</tp:taxon-name-part></tp:taxon-name></italic> is derived from the Latin prefix <italic>bi</italic>- (= two) and the Latin word <italic>rugatus</italic> (= rugose), with reference to the propodeal dorsal with two strong longitudinal rugae.</p></tp:treatment-sec></tp:taxon-treatment>
